# Supplementary material for: Optimizing Ecological Restoration in Alpine Mining Areas Through Fertilization and Seeding-Rate Management: Insights from Vegetation–Soil Stoichiometry
Source: Plants (Basel). 2026 May 27;15(11):1640. doi: 10.3390/plants15111640 (PMC13259500; doi:10.3390/plants15111640)
Supplement: Supplementary file 1 [file plants-15-01640-s001.zip]

Archive with 1 entries (1 files):
- plants-4276488-supplementary.pdf
